# Supplementary material for: Random errors in protein synthesis activate an age-dependent program of muscle atrophy in mice
Source: Commun Biol. 2021 Jun 8;4:703. doi: 10.1038/s42003-021-02204-z (PMC8187632; doi:10.1038/s42003-021-02204-z)
Supplement: Supplementary file 3 — Supplementary Data 1. [file 42003_2021_2204_MOESM3_ESM.xlsx]

## Sheet: Fig.1a
Body weight
Genotype	Months	Weight (g)
wild-type	04	25.57
wild-type	05	26.4
wild-type	06	28.93
wild-type	07	30.62
wild-type	08	33.02
wild-type	09	34.62
wild-type	10	35.15
wild-type	11	36.16
wild-type	12	34.84
wild-type	13	34.71
wild-type	04	25.84
wild-type	05	26.29
wild-type	06	25.39
wild-type	07	28.99
wild-type	08	31.19
wild-type	09	32.65
wild-type	10	32.82
wild-type	11	33.56
wild-type	12	31.66
wild-type	13	30.03
wild-type	04	25.03
wild-type	05	27.16
wild-type	06	27.13
wild-type	07	29.48
wild-type	08	31.11
wild-type	09	32.7
wild-type	10	35.47
wild-type	11	34.82
wild-type	12	31.2
wild-type	13	28.68
wild-type	04	19.91
wild-type	05	22.6
wild-type	06	23.54
wild-type	07	23.22
wild-type	08	25.53
wild-type	09	25.41
wild-type	10	24.46
wild-type	11	25.42
wild-type	12	25.91
wild-type	13	28
wild-type	04	21.55
wild-type	05	21.98
wild-type	06	22.96
wild-type	07	23.28
wild-type	08	24.24
wild-type	09	24.15
wild-type	10	24.25
wild-type	11	26.31
wild-type	12	23.97
wild-type	13	24.7
wild-type	04	22.17
wild-type	05	23.91
wild-type	06	24.39
wild-type	07	27.31
wild-type	08	26.47
wild-type	09	28.48
wild-type	10	27.47
wild-type	11	27.44
wild-type	12	27.65
wild-type	13	27.9
A226Y	04	20.17
A226Y	05	20.9
A226Y	06	20.99
A226Y	07	20.99
A226Y	08	21.95
A226Y	09	21.42
A226Y	10	22.67
A226Y	11	22.33
A226Y	12	21.83
A226Y	13	21.13
A226Y	04	19.7
A226Y	05	20.4
A226Y	06	21.03
A226Y	07	20.91
A226Y	08	21.87
A226Y	09	21.83
A226Y	10	21.81
A226Y	11	22.19
A226Y	12	20.67
A226Y	13	20.96
A226Y	04	18.86
A226Y	05	19.19
A226Y	06	19.01
A226Y	07	20.07
A226Y	08	19.87
A226Y	09	19.53
A226Y	10	19.9
A226Y	11	19.81
A226Y	12	20.49
A226Y	13	18.69
A226Y	04	18.29
A226Y	05	19.05
A226Y	06	18.62
A226Y	07	19.51
A226Y	08	19.35
A226Y	09	19.6
A226Y	10	19.91
A226Y	11	20.23
A226Y	12	19.49
A226Y	13	17.55
A226Y	04	19.01
A226Y	05	19.92
A226Y	06	19.61
A226Y	07	19.93
A226Y	08	20.24
A226Y	09	19.96
A226Y	10	19.95
A226Y	11	20.04
A226Y	12	20.39
A226Y	13	21.2
A226Y	04	19.4
A226Y	05	19.46
A226Y	06	19.88
A226Y	07	20.63
A226Y	08	21.28
A226Y	09	22.33
A226Y	10	22.53
A226Y	11	21.77
A226Y	12	21.86
A226Y	13	21.8
A226Y	04	18.72
A226Y	05	19.95
A226Y	06	20.31
A226Y	07	21.2
A226Y	08	21.93
A226Y	09	22.05
A226Y	10	23.31
A226Y	11	23.11
A226Y	12	21.77
A226Y	13	22.43

## Sheet: Fig.1b
Grip strength
Genotype	Session	Force (g)
wild-type	A	94.4
wild-type	B	60.8
wild-type	A	94.8
wild-type	B	62.8
wild-type	A	81.6
wild-type	B	58.8
wild-type	A	88.2
wild-type	B	42.4
wild-type	A	80
wild-type	B	73.2
wild-type	A	71.6
wild-type	B	78
wild-type	A	81.2
wild-type	B	46
wild-type	A	75.6
wild-type	B	81.6
A226Y	A	44.4
A226Y	B	35.2
A226Y	A	78.8
A226Y	B	66.8
A226Y	A	67.6
A226Y	B	26.6
A226Y	A	76.8
A226Y	B	32.8
A226Y	A	56.4
A226Y	B	28.8
A226Y	A	62
A226Y	B	60
A226Y	A	44
A226Y	B	35.6
A226Y	A	83.6
A226Y	B	46
A226Y	A	93.2
A226Y	B	70.4
A226Y	A	75.6
A226Y	B	46.4

## Sheet: Fig.1c
Rotarod accelerating time to fall
Genotype	Time to fall (s)
wild-type	232.8
wild-type	242.6
wild-type	204.8
wild-type	294
wild-type	276.6
wild-type	218.2
wild-type	219
wild-type	223.8
A226Y	274.6
A226Y	282.6
A226Y	265.4
A226Y	224.2
A226Y	247
A226Y	230
A226Y	229.2
A226Y	211
A226Y	262.4
A226Y	195

## Sheet: Fig.1d
Open field velocity (m/s) walking mean
Genotype	Velocity (m/s) walking mean
wild-type	0.2298
wild-type	0.2017
wild-type	0.2211
wild-type	0.2314
wild-type	0.1839
wild-type	0.2093
wild-type	0.2326
wild-type	0.2056
A226Y	0.2165
A226Y	0.1767
A226Y	0.2221
A226Y	0.2208
A226Y	0.2029
A226Y	0.1968
A226Y	0.1767
A226Y	0.1616
A226Y	0.2181
A226Y	0.175

## Sheet: Fig.1e
Open field acceleration (m/s2) mean
Genotype	Acceleration (m/s2) mean
wild-type	0.1728
wild-type	0.2004
wild-type	0.1885
wild-type	0.2175
wild-type	0.1978
wild-type	0.2058
wild-type	0.2109
wild-type	0.1836
A226Y	0.2021
A226Y	0.1705
A226Y	0.195
A226Y	0.2222
A226Y	0.1909
A226Y	0.1791
A226Y	0.1726
A226Y	0.1522
A226Y	0.1301
A226Y	0.1516

## Sheet: Fig.1f
OCR (pMoles/min)
State 2		State 3		State 4o		State 3u
WT	A226Y	WT	A226Y	WT	A226Y	WT	A226Y
58.5	191.5	149.5	175	68.5	134.5	158.5	115
92.5	114	136	282	173	155	163	235
86	176	241.5	341	168.5	64.5	182	384
114.5	95	175	399.5	102.5	48	148.5	347
74.5	94.5	137	139.5	131.5	166.5	179	308
70	125	240	113.5	49.5	73	149	222.5
91	77	120	312	50.5	128.5	159	172
63.5	79	163	318	47.5	100	131.5	216.5
77.5	149.5	181.5	154.5	45	121	185.5	282
98	120	159	221.5	51.5	117.5	187.5	154
98.5	70.5	195	185.5	56	36.5	213	113.5
67.5	89	205	178.5	127.5	95	244	244.5
110.5	105	277	137.5	94.5	30	220	375
105.5	98	126.5	109	106.3	51		187.5
82.5			334	105	158.5		226.5
81.5			222.5		142
					24.5

## Sheet: Fig.1g
ATP (µM)
WT	A226Y
0.6	0.58
0.6	0.69
0.62	0.61
0.64	0.58
0.54	0.57
0.71	0.67
0.61	0.56
0.56	0.52
0.62	0.61
0.61	0.77
0.63	0.57
0.64	0.67
0.59	0.62
0.77	0.66
0.71	0.57
0.59	0.62
	0.51
	0.53
	0.58
	0.56

## Sheet: Fig.1h
ROS metabolites (MitoSOX Fluorescence)
WT	A226Y
8562.36	3963.65
8765.58	3112.67
3463.05	3585.68
3108.29	4855.8
1235.96	9717.73
2307.24	10324.8
6775.53	7334.28
6229.93	8773.46
2574.96	8351.26
9751.52	9789.03
2306.7	6217.23
	6542.35
	9156.63
	13963.6
	9230.12
	8488.84
	11756.4

## Sheet: Fig.2a
	WT						A226Y
Gene	a2f-34-wtcr	a2f-36-wtcr	a2f-40-wtcr	a2f-42-wtcr	a2f-48-wtcr	a2f-51-wtcr	a2f-29-mut	a2f-32-mut	a2f-37-mut	a2f-39-mut	a2f-47-mut	a2f-52-mut
NDUFS1	0.835001	0.723494	0.843085	0.79458	0.797739	0.700542	1.14852	1.26467	1.29162	1.07697	1.51742	1.00635
NDUFS2	0.900985	0.831001	0.875065	0.803525	0.970451	0.835666	1.09746	1.21255	1.11612	1.08035	1.28409	0.992742
NDUFS3	0.809372	0.821256	0.800017	0.861712	0.857667	0.839714	1.02126	1.30319	1.20736	1.09282	1.2018	1.18384
NDUFS4	0.859067	0.90615	0.906905	0.889532	0.910933	0.806446	1.06099	1.1816	1.14635	1.0552	1.13829	1.13854
NDUFS6	0.792212	0.948202	0.86067	0.857605	0.854199	0.798683	1.06162	1.34567	1.11203	1.05889	1.08205	1.22817
NDUFS7	0.762607	0.809627	0.762129	0.798142	0.815968	0.971864	1.01948	1.26463	1.3101	1.04712	1.22036	1.21797
NDUFS8	0.74906	0.823053	0.764845	0.829466	0.764352	0.841305	1.08006	1.37233	1.16663	1.09436	1.31412	1.20042
NDUFV1	0.840358	0.8532	0.871887	0.919229	0.843713	0.832979	1.12699	1.26883	1.13179	1.03883	1.25924	1.01295
NDUFV2	0.792645	0.901255	0.893298	0.910181	0.930075	0.71909	1.02277	1.21515	1.17106	1.04428	1.26139	1.1388
NDUFA4	0.852503	0.912651	0.884582	0.892602	0.874156	0.822028	1.07144	1.21019	1.0546	1.02974	1.18292	1.21259
NDUFA5	0.818188	0.91922	0.860433	0.87214	0.890463	0.809789	1.07548	1.26736	1.23784	0.98208	1.17702	1.08998
NDUFA6	0.771644	0.959115	0.933551	0.910162	0.921222	0.876258	1.00807	1.24866	1.12791	1.00444	1.1377	1.10126
NDUFA7	0.810792	0.988805	0.930394	0.856408	0.875322	0.915931	1.02413	1.15986	1.0169	1.05222	1.06168	1.30756
NDUFA8	0.699297	0.960516	0.84797	0.905732	0.799338	0.877744	0.967463	1.30054	1.23722	0.922802	1.40038	1.081
NDUFA9	0.843976	0.84076	0.858383	0.87755	0.92	0.759463	1.0952	1.24043	1.13019	1.07874	1.32494	1.03037
NDUFA10	0.83048	0.845781	0.957913	0.856401	0.876383	0.832764	1.08306	1.25377	1.11755	1.05657	1.32571	0.963622
NDUFA11	0.808789	0.869706	0.750996	0.85596	0.78161	0.924062	0.946555	1.293	1.16992	1.04746	1.20116	1.35079
NDUFA12	0.874754	0.896402	0.859119	0.955334	0.904821	0.79257	1.02709	1.15819	1.19547	1.08322	1.14015	1.11289
NDUFB2	0.827038	0.875347	0.826748	0.997421	0.894728	0.914109	1.07032	1.25285	1.06598	1.00205	1.00783	1.26558
NDUFB3	0.788493	0.924536	0.946747	0.868083	0.856052	0.863919	1.1596	1.24752	1.11055	1.0703	1.07215	1.09204
NDUFB5	0.794991	0.900476	0.808923	0.9057	0.816387	0.819621	1.0189	1.2999	1.12065	1.04154	1.31109	1.16182
NDUFB6	0.764489	0.957313	0.890459	0.917696	0.815868	0.813082	1.0025	1.20028	1.14426	1.04181	1.13126	1.32099
NDUFB7	0.745436	0.961733	0.867354	0.833316	0.890253	0.901083	1.01558	1.42527	1.13564	0.994224	1.0623	1.16782
NDUFB8	0.733496	0.881292	0.934379	0.912945	0.818859	0.80864	1.00342	1.37702	1.10373	0.999055	1.25614	1.17103
NDUFB9	0.755041	0.945887	0.90001	0.912522	0.842456	0.830195	1.02763	1.37045	1.05015	1.00427	1.21948	1.1419
NDUFB10	0.793715	0.971996	0.831162	0.893032	0.82351	0.803647	0.946923	1.25431	1.26539	0.975252	1.30446	1.1366
NDUFC1	0.787358	1.0082	0.836538	0.876734	0.888083	0.710987	1.09994	1.29689	1.0744	1.03184	1.08386	1.30517
NDUFC2	0.770527	0.961348	0.987483	0.847359	0.828781	0.784382	1.02086	1.21042	1.23152	0.950327	1.20727	1.19972
SDHA	0.908584	0.868596	0.984331	0.829376	0.881284	0.779391	1.07969	1.17774	1.16928	1.04047	1.31847	0.962799
SDHB	0.742948	0.862831	0.842783	0.919765	0.820331	0.780397	1.14109	1.32873	1.16113	0.999151	1.34476	1.05609
SDHC	0.757506	0.863017	0.932473	0.834921	0.889787	0.833112	1.03244	1.2613	1.24925	1.03967	1.32401	0.982515
SDHD	0.753812	0.807199	0.917929	0.768566	0.757767	0.667115	0.962647	1.23597	1.4045	1.06258	1.54687	1.11505
UQCRFS1	0.807181	0.800364	0.901943	0.850131	0.860357	0.838541	1.05397	1.236	1.19168	1.03897	1.39893	1.02193
CYC1	0.708595	0.815518	0.86705	0.807251	0.75682	0.78153	1.03892	1.45228	1.23825	1.01412	1.43299	1.08668
UQCRC1	0.828713	0.819164	0.825195	0.854845	0.825697	0.827708	1.08703	1.34283	1.18854	1.01365	1.33479	1.05185
UQCRC2	0.858636	0.856545	0.928331	0.854455	0.848879	0.735277	1.0942	1.24196	1.1639	1.05378	1.34859	1.01545
UQCRH	0.78758	0.92276	0.951923	0.911781	0.879702	0.873697	1.05194	1.2276	1.07132	1.06171	1.16996	1.09002
UQCRB	0.834856	0.946433	0.91533	0.932116	0.95532	0.741545	1.02592	1.1212	1.10146	1.11084	1.15873	1.15626
UQCR10	0.766318	0.903183	0.876566	0.857507	0.876895	0.925365	1.02888	1.31871	1.0596	1.0154	1.11744	1.25414
COX10	0.668334	0.71785	0.822736	0.785483	0.729556	0.708281	0.93459	1.23559	1.48642	0.997763	1.70567	1.20772
COX5A	0.82304	0.878437	0.871833	0.911461	0.95109	0.830553	1.00228	1.22519	1.14098	0.977509	1.29619	1.09144
COX7A2	0.708846	0.931726	0.825002	0.896234	0.732921	0.806387	1.02381	1.29608	1.13549	1.05806	1.2308	1.35465
COX7B	0.833058	0.922246	0.835447	0.903134	0.841135	0.870258	1.04852	1.22519	1.0682	0.999033	1.22632	1.22746
COX7C	0.735541	0.897119	0.778074	0.838497	0.903758	1.0821	1.08559	1.19271	0.995012	0.980159	1.20846	1.30298
COX15	0.884138	0.846449	0.920883	0.892828	0.83757	0.965373	0.989932	1.17696	1.22514	1.06739	1.23553	0.957816
ATP5A1	0.819498	0.83394	0.846887	0.841741	0.898344	0.776175	1.01952	1.24593	1.25755	1.03346	1.39433	1.03263
ATP5B	0.849411	0.879002	0.887601	0.918583	0.85017	0.782895	1.05781	1.23776	1.14393	1.02746	1.33538	1.02999
ATP5D	0.742737	0.870217	0.876572	0.793382	0.837673	0.848745	0.993653	1.33354	1.13423	1.04757	1.36338	1.1583
ATP5G3	0.778336	0.934243	0.697695	0.874508	0.807009	0.817164	1.06028	1.29205	1.20902	1.02145	1.40435	1.10389
ATP5K	0.792615	0.955861	0.932248	0.947407	0.866076	0.793781	1.11298	1.36747	1.07188	0.987635	1.01941	1.15263
ATP5J2	0.792285	0.936769	0.875814	0.814385	0.854783	0.876052	1.08529	1.31889	1.07555	1.05856	1.13924	1.17239
ATP5J	0.831521	0.90447	0.812668	0.944518	0.852469	0.838668	1.0691	1.25073	1.21709	1.02289	1.14574	1.11013

## Sheet: Fig.2b
	WT						A226Y
Gene	a2f-34-wtcr	a2f-36-wtcr	a2f-40-wtcr	a2f-42-wtcr	a2f-48-wtcr	a2f-51-wtcr	a2f-29-mut	a2f-32-mut	a2f-37-mut	a2f-39-mut	a2f-47-mut	a2f-52-mut
CS	0.864034	0.830621	1.00145	0.88427	0.886623	0.777442	1.0231	1.22499	1.13652	1.02733	1.34405	0.999569
IDH2	0.7189	0.87973	0.620979	0.962201	0.74513	0.906516	1.39712	1.1626	1.09358	1.20261	1.23373	1.0769
IDH3G	0.87727	0.867626	0.987012	0.853881	0.915846	0.922165	1.06505	1.14176	1.10374	1.02226	1.23266	1.01073
IDH3A	0.866124	0.804133	0.983674	0.896535	0.839222	0.709976	1.00005	1.25211	1.32989	1.02169	1.25737	1.03923
IDH3B	0.827426	0.848028	0.926451	0.867302	0.899867	0.852016	1.10058	1.18764	1.13713	1.04741	1.27869	1.02747
OGDH	0.871015	0.827858	0.955668	0.857321	0.900477	0.805035	1.06314	1.10381	1.17145	1.06314	1.35072	1.03036
DLST	0.765854	0.800623	1.08599	0.75592	0.758167	0.716658	1.05701	1.25829	1.25829	1.04377	1.51019	0.989248
DLD	0.862315	0.900078	1.00981	0.783014	0.877754	0.745474	1.03447	1.12177	1.1773	1.07534	1.42942	0.983266
SUCLG1	0.856247	0.857	1.02338	0.818131	0.880196	0.750799	1.05774	1.21196	1.15165	1.09937	1.23064	1.06288
SUCLG2	0.894936	0.90139	0.977266	0.863129	0.938544	0.753509	1.13031	1.2391	1.07776	1.06301	1.22066	0.940388
SDHA	0.908584	0.868596	0.984331	0.829376	0.881284	0.779391	1.07969	1.17774	1.16928	1.04047	1.31847	0.962799
SDHB	0.742948	0.862831	0.842783	0.919765	0.820331	0.780397	1.14109	1.32873	1.16113	0.999151	1.34476	1.05609
SDHC	0.757506	0.863017	0.932473	0.834921	0.889787	0.833112	1.03244	1.2613	1.24925	1.03967	1.32401	0.982515
SDHD	0.753812	0.807199	0.917929	0.768566	0.757767	0.667115	0.962647	1.23597	1.4045	1.06258	1.54687	1.11505
FH1	0.870804	0.883391	0.866652	0.844593	0.876254	0.840441	1.07686	1.16977	1.1529	1.05247	1.31315	1.05272
MDH1	0.775035	0.842231	0.89116	0.809612	0.832445	0.780254	1.07122	1.20887	1.23497	0.962923	1.67076	0.920518
MDH2	0.851876	0.852846	0.853331	0.926585	0.921248	0.871281	1.07697	1.28024	1.11384	0.991106	1.25065	1.01003
PDHA1	0.867421	0.815057	0.985353	0.850118	0.886545	0.758139	1.14791	1.21985	1.09828	1.04637	1.37285	0.952114
DLAT	0.708733	0.881608	1.04663	0.780409	0.703955	0.653441	1.00636	1.30535	1.41969	0.967618	1.52993	0.996288

[truncated: 15 more sheets: Fig.2c, Fig.2d, Fig.2e, Fig.2f, Fig.3a, Fig.3b, Fig.3c, Fig.3d, Fig.3e, Fig.4a, Fig.4b, Fig.4c, Fig.4d, Fig.4e, Fig.4f]
